# Supplementary material for: High Expression of KIF20A Is Associated with Poor Overall Survival and Tumor Progression in Early-Stage Cervical Squamous Cell Carcinoma
Source: PLoS One. 2016 Dec 12;11(12):e0167449. doi: 10.1371/journal.pone.0167449 (PMC5152822; doi:10.1371/journal.pone.0167449)
Supplement: S1 Table — (XLS) [file pone.0167449.s001.xls]

## Sheet: Sheet1
patient	HPV(negative,0;positive,1)	age	age（≦46,0;﹥46,1）	SCC （≦1.5,0;﹥1.5,1）	FIGO stage(IB1,1;IB2,2;IIA1,3;IIA2,4)	Differentiation grade	Tumor size（4cm）	Infiltration of parauterine organ	Property of surgical margin	Myometrium invasion	Lymphovascular space involvement	Pelvic lymph node metastasis	Concurrent chemotherapy and radiotherapy	Radiotherapy	Chemotherapy	Vital Status	Survival Time	Recurrence	KIF20A expression score
1	1	49	1	1	4	1	1	0	1	1	0	1	0	0	0	0	87	0	0
2	1	45	0	0	1	2	0	0	0	0	0	0	0	0	0	0	88	0	0
3	1	32	0	1	2	1	1	1	1	1	1	1	0	0	0	0	91	0	1
4	1	38	0	1	3	2	0	0	0	1	0	1	0	0	1	0	89	0	0
5	1	60	1	1	3	2	1	0	0	1	1	1	0	0	0	1	65	1	1
6	1	39	0	0	1	1	0	0	0	1	0	0	0	0	0	0	89	0	0
7	1	41	0	1	1	2	0	0	0	1	0	0	0	0	1	0	89	0	0
8	1	54	1	1	3	1	0	0	0	1	1	1	0	0	1	1	34	1	1
9	1	40	0	0	1	2	0	0	0	1	0	0	0	0	0	0	89	0	0
10	1	50	1	1	4	2	1	0	0	0	0	0	0	0	1	0	90	0	1
11	0	37	0	0	1	2	0	0	0	0	0	0	0	0	0	0	89	0	0
12	1	42	0	1	4	1	0	0	0	1	0	0	0	0	1	0	65	1	0
13	1	67	1	1	3	2	0	0	0	1	0	1	0	0	1	0	90	0	0
14	1	35	0	0	1	1	0	0	0	0	0	1	0	0	0	0	90	0	0
15	1	32	0	1	1	1	0	0	0	1	0	0	0	0	1	0	90	0	0
16	1	36	0	0	1	2	0	0	0	0	0	0	0	0	0	0	91	0	0
17	1	46	0	1	3	1	0	0	0	1	0	0	0	0	1	0	98	0	0
18	0	45	0	0	1	2	0	0	0	1	0	0	0	0	0	0	99	0	0
19	1	50	1	0	1	1	0	0	0	1	0	0	0	0	1	0	98	0	0
20	1	54	1	0	3	1	0	0	0	1	0	1	0	0	1	1	60	1	1
21	1	48	1	0	2	1	1	0	0	1	1	1	0	0	1	0	95	0	1
22	1	67	1	1	3	2	0	0	0	1	1	0	0	0	1	0	98	0	0
23	1	63	1	0	1	2	0	0	0	1	0	0	0	0	0	0	96	0	0
24	1	30	0	0	1	2	0	0	0	0	0	0	0	0	0	0	97	0	0
25	1	52	1	1	4	2	1	0	0	0	0	0	0	0	1	0	97	0	1
26	1	34	0	1	2	2	1	0	0	1	0	0	0	0	1	0	91	0	1
27	1	55	1	1	4	1	0	0	0	0	0	0	0	0	1	0	98	0	0
28	1	60	1	1	3	1	0	0	0	1	1	0	0	0	1	0	89	0	1
29	1	50	1	0	4	2	1	0	0	1	0	0	0	0	1	0	90	0	1
30	1	39	0	1	4	2	1	0	0	1	1	0	0	0	0	0	81	0	1
31	1	53	1	0	1	2	0	0	0	0	0	0	0	0	0	0	93	0	0
32	1	33	0	0	1	1	0	0	0	1	0	0	0	0	1	0	95	0	1
33	1	43	0	0	1	1	0	0	0	1	1	0	0	0	1	0	97	0	1
34	1	45	0	1	1	1	0	0	0	1	0	0	0	0	0	0	94	0	0
35	1	44	0	0	3	2	0	0	0	1	1	1	0	0	1	0	72	0	0
36	1	53	1	0	4	1	0	0	0	1	0	0	0	0	1	0	98	0	1
37	0	45	0	0	1	1	0	0	0	0	0	0	0	0	0	0	94	0	0
38	1	56	1	1	2	1	1	0	0	1	0	0	0	0	0	0	98	0	0
39	1	63	1	1	3	1	0	0	0	1	0	0	0	0	0	0	67	0	1
40	1	48	1	0	3	2	0	0	0	1	0	0	0	0	1	0	93	0	0
41	1	43	0	1	3	1	0	0	0	0	0	1	0	0	1	0	78	0	1
42	1	44	0	1	2	1	1	0	0	1	1	1	0	0	0	0	77	0	1
43	0	46	0	0	1	1	0	0	0	1	0	0	0	0	1	0	93	0	0
44	1	56	1	0	4	1	0	0	0	0	0	0	0	0	1	0	73	0	0
45	1	49	1	1	4	1	0	0	0	1	0	0	0	0	1	0	74	0	0
46	1	46	0	1	2	1	1	0	0	1	0	0	0	0	1	0	84	0	0
47	1	62	1	1	3	1	0	0	0	0	0	1	0	0	1	0	84	0	0
48	1	52	1	0	2	1	1	0	0	1	1	0	0	0	1	0	98	0	0
49	1	46	0	1	2	1	1	0	0	1	0	0	0	0	1	0	74	1	0
50	1	44	0	1	2	2	1	0	0	1	0	0	0	0	1	0	80	0	0
51	1	54	1	1	3	1	0	0	0	0	0	0	0	0	1	1	71	0	0
52	1	52	1	0	1	2	0	0	0	0	0	0	0	0	0	0	65	0	0
53	1	47	1	1	3	2	0	0	0	1	0	1	0	0	1	1	5	1	0
54	0	42	0	0	1	1	0	0	0	0	0	0	0	0	0	0	86	0	0
55	1	47	1	0	3	2	1	0	0	0	0	1	1	0	0	0	76	0	1
56	1	30	0	1	1	3	0	1	0	1	0	1	1	0	0	0	48	0	0
57	1	64	1	0	3	2	0	0	0	0	0	0	0	0	0	0	47	0	0
58	1	41	0	1	3	2	0	0	0	1	1	1	1	0	0	1	21	1	1
59	0	36	0	1	1	2	0	0	0	1	0	0	0	0	1	0	17	0	0
60	0	32	0	1	1	2	0	0	0	1	0	1	1	0	0	0	11	0	0
61	0	42	0	0	1	2	0	0	0	0	0	0	1	0	1	1	20	0	0
62	0	37	0	0	1	2	0	0	0	0	0	0	0	0	0	0	58	0	0
63	1	58	1	1	3	2	0	0	0	1	0	0	0	0	0	0	61	0	1
64	1	53	1	0	1	3	0	0	0	1	0	1	1	0	0	1	12	0	1
65	1	46	0	1	3	2	0	0	0	1	1	0	0	1	0	0	19	0	1
66	1	48	1	0	3	2	0	0	0	0	0	0	1	0	0	0	23	0	1
67	1	51	1	0	3	2	0	0	0	1	0	1	1	0	0	0	22	0	0
68	1	45	0	1	1	2	0	0	0	0	1	0	0	0	1	1	22	1	1
69	1	60	1	0	3	2	0	0	0	1	1	0	1	0	0	0	14	0	0
70	1	50	1	1	1	2	0	0	0	0	1	1	1	0	0	1	18	0	0
71	1	46	0	0	1	1	0	0	0	0	0	0	0	0	1	0	20	0	0
72	1	43	0	1	1	2	0	0	0	0	0	0	0	0	0	0	23	0	1
73	1	56	1	1	2	2	1	0	0	0	0	1	0	1	0	1	19	0	1
74	1	43	0	1	1	3	0	0	0	1	0	0	0	1	0	0	59	0	0
75	1	55	1	1	4	2	1	0	0	1	0	0	0	0	1	0	41	0	1
76	1	45	0	1	1	1	0	0	0	1	0	0	0	0	1	0	38	0	0
77	1	54	1	0	1	2	0	0	0	0	0	0	0	0	0	0	22	0	0
78	1	35	0	0	1	2	0	0	0	0	0	0	0	0	1	0	28	0	0
79	1	44	0	1	2	2	1	0	0	1	0	1	1	0	0	0	62	0	1
80	1	49	1	0	1	2	0	0	0	0	0	0	0	0	0	0	28	0	0
81	1	63	1	0	2	2	1	0	0	0	0	0	0	1	0	0	20	0	0
82	1	51	1	1	3	1	0	0	0	0	0	1	0	0	1	1	15	0	1
83	1	60	1	0	3	3	0	0	0	1	0	1	1	0	0	0	22	0	1
84	0	64	1	1	4	2	1	0	0	1	0	0	0	1	0	0	21	0	0
85	1	55	1	0	3	1	0	1	0	1	0	0	0	1	0	0	62	0	1
86	1	44	0	1	3	1	0	0	0	0	0	0	1	0	0	0	21	0	0
87	1	44	0	0	3	1	0	0	0	1	0	0	0	0	0	0	37	0	0
88	1	57	1	0	1	2	0	0	0	0	0	0	0	0	1	0	21	0	0
89	1	52	1	1	3	2	0	0	1	0	0	0	0	0	0	0	18	0	0
90	1	33	0	0	2	2	1	0	0	0	0	1	1	0	0	0	58	0	0
91	0	41	0	0	1	2	0	0	0	0	0	0	0	0	1	0	21	0	0
92	0	61	1	1	4	1	1	0	0	1	0	0	0	0	0	0	21	0	0
93	1	56	1	1	1	2	0	0	1	1	0	1	0	0	0	0	21	0	0
94	1	47	0	1	4	2	1	0	0	1	0	0	0	1	0	0	20	0	0
95	1	45	0	0	3	2	0	0	0	0	1	1	0	0	1	0	37	0	1
96	1	64	1	0	3	2	0	0	0	0	0	0	0	0	0	0	23	0	1
97	1	57	1	1	2	1	1	0	0	1	0	0	0	0	1	0	76	0	0
98	0	51	1	1	1	3	0	1	1	1	0	1	0	0	1	0	68	0	0
99	1	51	1	0	3	2	0	1	1	1	0	1	0	0	1	0	54	0	0
100	0	54	1	0	1	1	0	0	0	0	0	0	0	0	1	0	47	0	0
101	1	45	0	1	3	2	0	0	0	0	0	0	0	0	1	0	51	0	0
102	1	56	1	0	3	2	0	0	0	0	0	1	0	0	1	0	62	0	0
103	0	56	1	0	1	2	0	0	0	1	0	0	0	0	1	0	47	0	0
104	1	55	1	0	1	1	0	0	0	1	1	0	0	0	0	0	27	0	1
105	1	37	0	1	3	2	0	0	0	1	0	1	0	0	0	1	8	1	1
106	1	39	0	0	1	1	0	0	0	1	0	0	0	0	0	0	72	0	0
107	1	66	1	0	3	2	0	0	0	1	1	0	0	0	0	0	31	0	1
108	1	67	1	1	1	2	0	0	0	1	0	0	0	0	1	1	14.5	0	0
109	1	61	1	1	1	2	0	0	0	1	0	0	0	0	1	0	25	0	1
110	1	43	0	0	1	2	0	0	0	1	0	0	0	0	0	0	17	0	1
111	1	65	1	0	1	2	0	0	0	0	0	0	0	0	0	0	78	0	0
112	1	43	0	1	3	2	0	0	0	0	0	1	0	0	1	0	65	0	1
113	0	44	0	0	3	2	0	0	0	1	0	1	0	0	1	0	52	0	1
114	1	43	0	0	1	2	0	0	0	1	0	0	0	0	0	0	45	0	0
115	1	55	1	1	3	2	0	0	0	1	0	1	0	0	0	0	34	0	1
116	1	39	0	0	1	2	0	0	0	1	0	0	0	0	0	0	37	0	0
117	1	59	1	1	3	2	0	0	0	1	0	1	0	0	1	1	16.5	0	1
118	0	53	1	1	1	2	0	0	0	0	0	0	0	0	0	0	39	0	0
119	1	53	1	0	1	1	0	0	0	1	0	0	0	0	0	1	8	0	0
120	1	36	0	1	1	1	0	0	0	0	0	1	0	0	1	1	22	0	1
121	1	65	1	1	4	2	1	0	0	1	0	0	0	0	1	1	25	0	1
122	1	41	0	1	4	2	1	0	0	0	1	0	0	0	0	1	21	0	1
123	1	38	0	1	1	3	0	0	0	0	0	0	0	0	1	0	67	0	0
124	0	55	1	0	1	1	0	0	0	0	0	0	0	0	0	0	31	0	1
125	1	56	1	0	1	2	0	0	0	1	0	0	0	0	1	0	69	0	0
126	0	63	1	1	1	2	0	0	1	1	1	0	0	0	1	0	65	0	0
127	0	46	0	1	1	1	0	0	0	0	0	0	0	0	1	0	71	0	0
128	1	53	1	1	2	2	1	0	0	1	0	1	0	0	1	0	56	0	0
129	1	43	0	0	1	2	0	0	0	1	0	0	0	0	1	0	21	0	1
130	1	42	0	0	1	2	0	0	0	0	0	0	0	0	0	0	58	0	0
131	1	45	0	0	3	2	0	0	0	1	0	0	0	0	0	0	30	0	1
132	1	46	0	1	1	3	0	1	0	1	0	1	0	0	1	0	55	0	0
133	1	34	0	0	1	2	0	0	0	1	0	0	0	0	0	0	54	0	0
134	0	42	0	0	2	2	1	0	0	0	0	0	0	0	1	0	53	0	1
135	0	35	0	1	2	1	1	0	0	1	0	1	0	0	1	1	15	0	1
136	1	42	0	1	3	1	0	1	0	1	0	0	0	0	1	1	7	0	1
137	1	47	1	1	3	1	0	0	0	1	0	1	1	0	0	0	43	0	0
138	1	56	1	0	4	2	1	0	0	1	0	0	0	0	0	0	69	0	0
139	0	64	1	1	2	2	1	0	0	1	0	0	0	0	1	0	40	0	1
140	1	37	0	0	3	2	0	0	0	0	0	0	0	0	1	0	65	0	0
141	1	40	0	0	1	2	0	0	0	1	0	1	1	0	0	0	31	1	1
142	1	34	0	0	1	1	0	0	0	1	0	0	0	0	0	0	66	1	0
143	1	51	1	0	3	2	0	0	0	1	0	1	0	0	0	0	21.5	0	0
144	1	63	1	1	1	3	0	0	0	1	0	1	0	0	0	0	66	0	1
145	1	43	0	1	3	1	0	0	0	1	0	0	0	0	0	0	65.5	0	0
146	1	50	1	1	4	2	1	0	0	1	0	1	0	0	1	1	8.5	0	1
147	0	37	0	0	2	2	1	1	0	0	0	0	0	0	1	0	30	0	0
148	1	47	1	0	1	3	0	0	1	0	1	0	0	0	1	0	29.5	0	0
149	1	40	0	0	1	3	0	0	0	1	0	0	0	0	1	0	29.5	0	0
150	0	34	0	0	1	3	0	0	1	1	1	0	0	0	1	0	20	0	0
151	0	41	0	1	2	2	1	0	1	1	1	1	0	0	1	1	29	0	0
152	1	52	1	0	1	3	0	0	0	1	0	0	0	0	0	0	29	0	0
153	1	45	0	1	1	3	0	0	0	1	0	0	0	0	0	0	29.5	1	0
154	1	32	0	1	1	2	0	0	0	0	0	0	0	0	1	0	41.5	0	0
155	1	32	0	1	1	1	0	0	0	0	0	1	0	0	1	1	24.5	0	1
156	1	43	0	1	1	2	0	0	1	1	1	0	0	0	1	0	28	0	0
157	0	61	1	1	2	1	1	1	0	1	0	0	0	0	1	0	19	0	0
158	0	35	0	1	1	3	0	0	1	0	1	0	0	0	1	0	63	0	0
159	1	29	0	0	2	2	1	0	0	0	0	0	0	0	1	0	63	0	0
160	1	68	1	1	3	2	0	0	0	0	0	0	0	0	0	1	7.5	1	1
161	1	23	0	1	2	2	1	0	0	0	0	0	0	0	1	0	63.5	0	0
162	1	53	1	1	3	2	0	0	0	0	0	0	0	0	1	0	26.5	1	1
163	0	51	1	1	2	2	1	0	0	0	0	0	0	0	0	0	26	0	0
164	0	60	1	1	2	2	1	0	0	0	0	0	0	0	0	0	63	0	0
165	0	43	0	0	3	2	0	0	0	1	0	0	0	0	0	0	26	0	0
166	0	52	1	1	3	2	0	0	0	1	0	1	0	0	1	1	25	0	0
167	1	58	1	1	3	2	0	0	0	1	0	0	0	0	0	1	46.5	0	1
168	1	44	0	0	3	2	0	0	0	0	0	0	0	0	1	1	20	0	0
169	0	43	0	0	1	3	0	0	1	1	1	0	0	0	1	0	14	0	0
